# Supplementary material for: Historic Horse Family Displaying Malformations of the Cervicothoracic Junction and Their Connection to Modern German Warmblood Horses
Source: Animals (Basel). 2023 Nov 3;13(21):3415. doi: 10.3390/ani13213415 (PMC10650596; doi:10.3390/ani13213415)
Supplement: Supplementary file 1 [file animals-13-03415-s001.zip]

Archive with 1 entries (1 files):
- animals-2647202-supplementary.pdf
